# Supplementary material for: An In Vitro Investigation of the Antiproliferative and Antimetastatic Effects of Levosimendan: Potential Drug Repurposing for Cervical Cancer
Source: Curr Issues Mol Biol. 2024 Jun 27;46(7):6566–79. doi: 10.3390/cimb46070391 (PMC11275392; doi:10.3390/cimb46070391)
Supplement: Supplementary file 1 [file cimb-46-00391-s001.zip]

Archive with 1 entries (1 files):
- cimb-3061493-supplementary.pdf
